# Supplementary material for: Anti-Staphylococcal Activity of Ligilactobacillus animalis SWLA-1 and Its Supernatant against Multidrug-Resistant Staphylococcus pseudintermedius in Novel Rat Model of Acute Osteomyelitis
Source: Antibiotics (Basel). 2023 Sep 13;12(9):1444. doi: 10.3390/antibiotics12091444 (PMC10526016; doi:10.3390/antibiotics12091444)
Supplement: Supplementary file 1 [file antibiotics-12-01444-s001.zip]

Archive with 2 entries (2 files):
- antibiotics-2599643-Supplementary File S1-after proofreading.xlsx
- antibiotics-2599643-Supplementary Table S1-after proofreading.pdf
