# Supplementary material for: Anti-Staphylococcal Activity of Ligilactobacillus animalis SWLA-1 and Its Supernatant against Multidrug-Resistant Staphylococcus pseudintermedius in Novel Rat Model of Acute Osteomyelitis
Source: Antibiotics (Basel). 2023 Sep 13;12(9):1444. doi: 10.3390/antibiotics12091444 (PMC10526016; doi:10.3390/antibiotics12091444)
Supplement: Supplementary file 1 [file antibiotics-12-01444-s001.zip › antibiotics-2599643-Supplementary File S1-after proofreading.xlsx]

## Sheet: Sheet1
Screw		CFU in 10ml of PBS (20ul, Mile Misra)					Bone Marrow		CFU in 10ml of PBS (20ul, Mile Misra)
		PBS only	PBS+SP	MRS+SP	CFS+SP	DA+SP			PBS only	PBS+SP	MRS+SP	CFS+SP	DA+SP
	#1	0	27	35	11	41		#1	0	73	71	0	32
	#2	0	13	43	9	54		#2	0	67	74	0	30
	#3	0	17	36	15	39		#3	0	61	67	0	27
	#4	0	22	37	14	46		#4	0	70	59	1	27
	#5	0	25	38	11	1		#5	0	64	63	0	1
	#6	0	49	28	14	38		#6	0	79	63	18	1
	#7	0	49	27	7	47		#7	0	73	62	21	3
	#8	0	59	23	11	54		#8	0	66	51	22	2
	#9	0	48	24	6	40		#9	0	79	45	24	0
	#10	0	57	21	4	0		#10	0	69	44	27	0
	#11	0	17	30	3	1		#11	0	15	46	0	0
	#12	0	27	28	10	1		#12	0	13	44	0	0
	#13	0	22	29	21	0		#13	0	9	48	2	0
	#14	0	25	27	13	0		#14	0	9	38	1	0
	#15	0	13	23	20	0		#15	0	10	48	1	0
	#16	0	38	35	9	1		#16	0	66	50	0	0
	#17	0	40	27	14	0		#17	0	74	47	0	0
	#18	0	33	28	11	0		#18	0	77	43	1	1
	#19	0	34	27	11	0		#19	0	67	64	2	0
	#20	0	37	37	7	2		#20	0	67	64	0	28
	#21	0	48	24	14	0		#21	0	10	41	4	29
	#22	0	49	23	15	0		#22	0	11	36	0	31
	#23	0	49	43	4	1		#23	0	8	47	1	3
	#24	0	59	36	11	0		#24	0	15	51	0	26
	#25	0	57	28	10	1		#25	0	7	47	0	1
	#26	0	33	29	21	0		#26	0	59	66	12	1
	#27	0	38	38	6	0		#27	0	70	57	23	1
	#28	0	40	30	3	2		#28	0	79	67	29	0
	#29	0	34	23	13	0		#29	0	71	62	14	0
	#30	0	37	21	20	1		#30	0	63	62	21	2
Note		1/10 diluted	1/10 diluted	1/10 diluted	1/10 diluted	1/10 diluted			1/10 diluted	1/500 diluted	1/500 diluted	1/10 diluted	1/10 diluted
Total CFU count logarithmically transformed
Screw		CFU in 10ml of PBS					Bone Marrow		CFU in 10ml of PBS
		PBS only	PBS+SP	MRS+SP	Bac+SP	Clinda+SP			PBS only	PBS+SP	MRS+SP	Bac+SP	Clinda+SP
	#1	0	4.13033	4.24304	3.74036	4.31175		#1	0	6.26126	6.2492	0	4.20412
	#2	0	3.81291	4.33244	3.65321	4.43136		#2	0	6.22401	6.26717	0	4.17609
	#3	0	3.92942	4.25527	3.87506	4.29003		#3	0	6.18327	6.22401	0	4.13033
	#4	0	4.04139	4.26717	3.8451	4.36173		#4	0	6.24304	6.16879	2.69897	4.13033
	#5	0	4.09691	4.27875	3.74036	2.69897		#5	0	6.20412	6.19728	0	2.69897
	#6	0	4.38917	4.14613	3.8451	4.27875		#6	0	6.29557	6.19728	3.95424	2.69897
	#7	0	4.38917	4.13033	3.54407	4.37107		#7	0	6.26126	6.19033	4.02119	3.17609
	#8	0	4.46982	4.0607	3.74036	4.43136		#8	0	6.21748	6.10551	4.04139	3
	#9	0	4.38021	4.07918	3.47712	4.30103		#9	0	6.29557	6.05115	4.07918	0
	#10	0	4.45484	4.02119	3.30103	0		#10	0	6.23679	6.04139	4.13033	0
	#11	0	3.92942	4.17609	3.17609	2.69897		#11	0	5.57403	6.0607	0	0
	#12	0	4.13033	4.14613	3.69897	2.69897		#12	0	5.51188	6.04139	0	0
	#13	0	4.04139	4.16137	4.02119	0		#13	0	5.35218	6.07918	3	0
	#14	0	4.09691	4.13033	3.81291	0		#14	0	5.35218	5.97772	2.69897	0
	#15	0	3.81291	4.0607	4	0		#15	0	5.39794	6.07918	2.69897	0
	#16	0	4.27875	4.24304	3.65321	2.69897		#16	0	6.21748	6.09691	0	0
	#17	0	4.30103	4.13033	3.8451	0		#17	0	6.26717	6.07004	0	0
	#18	0	4.21748	4.14613	3.74036	0		#18	0	6.28443	6.03141	2.69897	2.69897
	#19	0	4.23045	4.13033	3.74036	0		#19	0	6.22401	6.20412	3	0
	#20	0	4.26717	4.26717	3.54407	3		#20	0	6.22401	6.20412	0	4.14613
	#21	0	4.38021	4.07918	3.8451	0		#21	0	5.39794	6.01072	3.30103	4.16137
	#22	0	4.38917	4.0607	3.87506	0		#22	0	5.43933	5.95424	0	4.19033
	#23	0	4.38917	4.33244	3.30103	2.69897		#23	0	5.30103	6.07004	2.69897	3.17609
	#24	0	4.46982	4.25527	3.74036	0		#24	0	5.57403	6.10551	0	4.11394
	#25	0	4.45484	4.14613	3.69897	2.69897		#25	0	5.24304	6.07004	0	2.69897
	#26	0	4.21748	4.16137	4.02119	0		#26	0	6.16879	6.21748	3.77815	2.69897
	#27	0	4.27875	4.27875	3.47712	0		#27	0	6.24304	6.15381	4.0607	2.69897
	#28	0	4.30103	4.17609	3.17609	3		#28	0	6.29557	6.22401	4.16137	0
	#29	0	4.23045	4.0607	3.81291	0		#29	0	6.2492	6.19033	3.8451	0
	#30	0	4.26717	4.02119	4	2.69897		#30	0	6.19728	6.19033	4.02119	3
The experimental groups are as follows: PBS only; treated with sterile PBS, PBS+SP; treated with sterile PBS after bacterial inoculation MRS+SP; treated with 20-fold concentrated sterile MRS broth after bacterial inoculation, CFS+SP; treated with 20-fold concentrated L. animalis SWLA-1-derived CFS after bacterial inoculation, DA+SP; treated with clindamycin (11mg/kg) after bacterial inoculation.
